# Supplementary material for: Antisense, but not sense, repeat expanded RNAs activate PKR/eIF2α-dependent ISR in C9ORF72 FTD/ALS
Source: eLife. 2023 Apr 19;12:e85902. doi: 10.7554/eLife.85902 (PMC10188109; doi:10.7554/eLife.85902)
Supplement: Figure 1—source data 1. [file elife-85902-fig1-data1.zip]

Archive with 32 entries (29 files):
- Figure 1-source data/
- __MACOSX/._Figure 1-source data
- Figure 1-source data/Figure 1 unlabelled/
- Figure 1-source data/.DS_Store
- __MACOSX/Figure 1-source data/._.DS_Store
- Figure 1-source data/Quantification of Fig1 D, F, H.xlsx
- __MACOSX/Figure 1-source data/._Quantification of Fig1 D, F, H.xlsx
- Figure 1-source data/Labelled/
- Figure 1-source data/Figure 1 unlabelled/pEIF2A 1F.tif
- __MACOSX/Figure 1-source data/Figure 1 unlabelled/._pEIF2A 1F.tif
- Figure 1-source data/Figure 1 unlabelled/PKR 1D.tif
- __MACOSX/Figure 1-source data/Figure 1 unlabelled/._PKR 1D.tif
- Figure 1-source data/Figure 1 unlabelled/GAPDH 1H.tif
- __MACOSX/Figure 1-source data/Figure 1 unlabelled/._GAPDH 1H.tif
- Figure 1-source data/Figure 1 unlabelled/EIF2A 1H.tif
- __MACOSX/Figure 1-source data/Figure 1 unlabelled/._EIF2A 1H.tif
- Figure 1-source data/Figure 1 unlabelled/GAPDH 1D 1F.tif
- __MACOSX/Figure 1-source data/Figure 1 unlabelled/._GAPDH 1D 1F.tif
- Figure 1-source data/Figure 1 unlabelled/pPKR 1D.tif
- __MACOSX/Figure 1-source data/Figure 1 unlabelled/._pPKR 1D.tif
- Figure 1-source data/Figure 1 unlabelled/pPKR 1H.tif
- __MACOSX/Figure 1-source data/Figure 1 unlabelled/._pPKR 1H.tif
- Figure 1-source data/Figure 1 unlabelled/EIF2A 1F.tif
- __MACOSX/Figure 1-source data/Figure 1 unlabelled/._EIF2A 1F.tif
- Figure 1-source data/Figure 1 unlabelled/pEIF2A 1H.tif
- __MACOSX/Figure 1-source data/Figure 1 unlabelled/._pEIF2A 1H.tif
- Figure 1-source data/Figure 1 unlabelled/PKR 1H.tif
- __MACOSX/Figure 1-source data/Figure 1 unlabelled/._PKR 1H.tif
- Figure 1-source data/Labelled/Figure 1-source data 2.tif
- __MACOSX/Figure 1-source data/Labelled/._Figure 1-source data 2.tif
- Figure 1-source data/Labelled/Figure 1-source data 1.tif
- __MACOSX/Figure 1-source data/Labelled/._Figure 1-source data 1.tif
