# Supplementary material for: Antisense, but not sense, repeat expanded RNAs activate PKR/eIF2α-dependent ISR in C9ORF72 FTD/ALS
Source: eLife. 2023 Apr 19;12:e85902. doi: 10.7554/eLife.85902 (PMC10188109; doi:10.7554/eLife.85902)
Supplement: Figure 1—source data 1. [file elife-85902-fig1-data1.zip › Figure 1-source data/Quantification of Fig1 D, F, H.xlsx]

## Sheet: Sheet1
	FIG 1D					FIG 1C
	pPKR					Time (h)	in_(C4G2)2	in_(C4G2)75
	in_(C4G2)2	in_(C4G2)75				168	0
	0.89466	18.699				168	0
	1.28208	12.21				48	1
	0.920204	14.1944				48	1
						168	0
						48	1
						48	1
	FIG 1F					48	1
						168	0
	peIF2a					168	0
	in_(C4G2)2	in_(C4G2)75				168	0
	1.198	10.339				168	0
	1.428	7.611				168	0
	1.19266	9.17985				168	0
						168	0
						168	0
						72	1
	FIG 1H					168	0
						120	1
	pPKR					168	0
	in_(C4G2)2	in_(C4G2)75	in_(C4G2)75 + WT PKR	in_(C4G2)75+ PKRi		168	0
	1	9.14456	15.9988	0.34132		168	0
	0.976202	9.37936	15.0837	0.599516		168	0
	1	14.5277	19.483	2.08621		168	0
						168	0
	peIF2a					168	0
	in_(C4G2)2	in_(C4G2)75	in_(C4G2)75 + WT PKR	in_(C4G2)75+ PKRi		72	1
	1	12.6126	20.259	4.2653		168	0
	1.3361	13.6126	20.1099	3.8943		168	0
	1	7.75962	15.4864	4.03443		168	0
						168	0
						168	0
						48	1
						48	1
						48	1
						168	0
						168	0
						96	1
						168	0
						144	1
						120	1
						168	0
						168	0
						72	1
						168	0
						48	1
						120	1
						168	0
						168	0
						168	1
						168	0
						72	1
						168	0
						168	0
						96	1
						96	1
						96	1
						48	1
						168	0
						168	0
						72	1
						48	1
						168	0
						72	1
						144	1
						120	1
						168	0
						168	0
						168	0
						168	0
						168	0
						48	1
						48	1
						72	1
						168	0
						48	1
						48	1
						72	1
						168	1
						144	1
						96	1
						168	0
						168	0
						168	0
						168	0
						144		1
						72		1
						48		1
						48		1
						96		1
						72		1
						48		1
						48		1
						48		1
						48		1
						72		1
						48		1
						48		1
						120		1
						48		1
						72		1
						48		1
						72		1
						48		1
						48		1
						48		1
						144		1
						48		1
						48		1
						72		1
						72		1
						48		1
						48		1
						48		1
						48		1
						72		1
						48		1
						48		1
						48		1
						48		1
						72		1
						48		1
						48		1
						48		1
						48		1
						48		1
						96		1
						72		1
						48		1
						72		1
						120		1
						48		1
						72		1
						48		1
						72		1
						48		1
						48		1
						48		1
						72		1
						48		1
						48		1
						48		1
						48		1
						72		1
						72		1
						48		1
						48		1
						72		1
						48		1
						48		1
						48		1
						96		1
						48		1
						72		1
						48		1
						48		1
						72		1
