# Supplementary material for: Antisense, but not sense, repeat expanded RNAs activate PKR/eIF2α-dependent ISR in C9ORF72 FTD/ALS
Source: eLife. 2023 Apr 19;12:e85902. doi: 10.7554/eLife.85902 (PMC10188109; doi:10.7554/eLife.85902)
Supplement: Figure 1—source data 2. [file elife-85902-fig1-data2.zip]

Archive with 15 entries (12 files):
- Figure 1-figure supplement 1-source data_/
- Figure 1-figure supplement 1-source data_/Unlabelled/
- Figure 1-figure supplement 1-source data_/.DS_Store
- __MACOSX/Figure 1-figure supplement 1-source data_/._.DS_Store
- Figure 1-figure supplement 1-source data_/Labelled/
- Figure 1-figure supplement 1-source data_/Unlabelled/B HA.tif
- __MACOSX/Figure 1-figure supplement 1-source data_/Unlabelled/._B HA.tif
- Figure 1-figure supplement 1-source data_/Unlabelled/B GAPDH.tif
- __MACOSX/Figure 1-figure supplement 1-source data_/Unlabelled/._B GAPDH.tif
- Figure 1-figure supplement 1-source data_/Unlabelled/B FLAG.tif
- __MACOSX/Figure 1-figure supplement 1-source data_/Unlabelled/._B FLAG.tif
- Figure 1-figure supplement 1-source data_/Unlabelled/B MYC.tif
- __MACOSX/Figure 1-figure supplement 1-source data_/Unlabelled/._B MYC.tif
- Figure 1-figure supplement 1-source data_/Labelled/Figure 1-figure supplement 1-source data 1.tif
- __MACOSX/Figure 1-figure supplement 1-source data_/Labelled/._Figure 1-figure supplement 1-source data 1.tif
