# Supplementary material for: Antisense, but not sense, repeat expanded RNAs activate PKR/eIF2α-dependent ISR in C9ORF72 FTD/ALS
Source: eLife. 2023 Apr 19;12:e85902. doi: 10.7554/eLife.85902 (PMC10188109; doi:10.7554/eLife.85902)
Supplement: Figure 1—figure supplement 2—source data 1. [file elife-85902-fig1-figsupp2-data1.zip]

Archive with 21 entries (18 files):
- Figure 1-figure supplement 2-source data_/
- Figure 1-figure supplement 2-source data_/Unlabelled/
- Figure 1-figure supplement 2-source data_/.DS_Store
- __MACOSX/Figure 1-figure supplement 2-source data_/._.DS_Store
- Figure 1-figure supplement 2-source data_/Quantification of Fig 1 figure supple 2 A, B, C.xlsx
- __MACOSX/Figure 1-figure supplement 2-source data_/._Quantification of Fig 1 figure supple 2 A, B, C.xlsx
- Figure 1-figure supplement 2-source data_/Labelled/
- Figure 1-figure supplement 2-source data_/Unlabelled/C EIF2A.tif
- __MACOSX/Figure 1-figure supplement 2-source data_/Unlabelled/._C EIF2A.tif
- Figure 1-figure supplement 2-source data_/Unlabelled/B GAPDH.tif
- __MACOSX/Figure 1-figure supplement 2-source data_/Unlabelled/._B GAPDH.tif
- Figure 1-figure supplement 2-source data_/Unlabelled/B pPKR.tif
- __MACOSX/Figure 1-figure supplement 2-source data_/Unlabelled/._B pPKR.tif
- Figure 1-figure supplement 2-source data_/Unlabelled/A pPERK PERK.tif
- __MACOSX/Figure 1-figure supplement 2-source data_/Unlabelled/._A pPERK PERK.tif
- Figure 1-figure supplement 2-source data_/Unlabelled/C PEIF2A.tif
- __MACOSX/Figure 1-figure supplement 2-source data_/Unlabelled/._C PEIF2A.tif
- Figure 1-figure supplement 2-source data_/Unlabelled/B PKR.tif
- __MACOSX/Figure 1-figure supplement 2-source data_/Unlabelled/._B PKR.tif
- Figure 1-figure supplement 2-source data_/Labelled/Figure 1-figure supplement 2-source data 1.tif
- __MACOSX/Figure 1-figure supplement 2-source data_/Labelled/._Figure 1-figure supplement 2-source data 1.tif
