# Supplementary material for: Antisense, but not sense, repeat expanded RNAs activate PKR/eIF2α-dependent ISR in C9ORF72 FTD/ALS
Source: eLife. 2023 Apr 19;12:e85902. doi: 10.7554/eLife.85902 (PMC10188109; doi:10.7554/eLife.85902)
Supplement: Figure 2—source data 1. [file elife-85902-fig2-data1.zip]

Archive with 13 entries (10 files):
- Figure 2-source data/
- Figure 2-source data/Unlabelled/
- Figure 2-source data/.DS_Store
- __MACOSX/Figure 2-source data/._.DS_Store
- Figure 2-source data/Quantification of Fig 2A, C, E.xlsx
- __MACOSX/Figure 2-source data/._Quantification of Fig 2A, C, E.xlsx
- Figure 2-source data/Labelled/
- Figure 2-source data/Unlabelled/2A PUROMYCIN.tif
- __MACOSX/Figure 2-source data/Unlabelled/._2A PUROMYCIN.tif
- Figure 2-source data/Unlabelled/2A GAPDH.tif
- __MACOSX/Figure 2-source data/Unlabelled/._2A GAPDH.tif
- Figure 2-source data/Labelled/Figure 2-source data 1.tif
- __MACOSX/Figure 2-source data/Labelled/._Figure 2-source data 1.tif
