# Supplementary material for: Antisense, but not sense, repeat expanded RNAs activate PKR/eIF2α-dependent ISR in C9ORF72 FTD/ALS
Source: eLife. 2023 Apr 19;12:e85902. doi: 10.7554/eLife.85902 (PMC10188109; doi:10.7554/eLife.85902)
Supplement: Figure 3—source data 1. [file elife-85902-fig3-data1.zip]

Archive with 30 entries (27 files):
- Figure 3-source data/
- __MACOSX/._Figure 3-source data
- Figure 3-source data/Unlabelled/
- Figure 3-source data/.DS_Store
- __MACOSX/Figure 3-source data/._.DS_Store
- Figure 3-source data/Quantification of Fig 3C, E, G.xlsx
- __MACOSX/Figure 3-source data/._Quantification of Fig 3C, E, G.xlsx
- Figure 3-source data/Labelled/
- Figure 3-source data/Unlabelled/3B GP.tif
- __MACOSX/Figure 3-source data/Unlabelled/._3B GP.tif
- Figure 3-source data/Unlabelled/GAPDH 3D.tif
- __MACOSX/Figure 3-source data/Unlabelled/._GAPDH 3D.tif
- Figure 3-source data/Unlabelled/EIF2A 3D.tif
- __MACOSX/Figure 3-source data/Unlabelled/._EIF2A 3D.tif
- Figure 3-source data/Unlabelled/3B GAPDH.tif
- __MACOSX/Figure 3-source data/Unlabelled/._3B GAPDH.tif
- Figure 3-source data/Unlabelled/pPKR 3D.tif
- __MACOSX/Figure 3-source data/Unlabelled/._pPKR 3D.tif
- Figure 3-source data/Unlabelled/PKR 3D.tif
- __MACOSX/Figure 3-source data/Unlabelled/._PKR 3D.tif
- Figure 3-source data/Unlabelled/pEIF2A 3D.tif
- __MACOSX/Figure 3-source data/Unlabelled/._pEIF2A 3D.tif
- Figure 3-source data/Unlabelled/3B PR.tif
- __MACOSX/Figure 3-source data/Unlabelled/._3B PR.tif
- Figure 3-source data/Unlabelled/3B PA.tif
- __MACOSX/Figure 3-source data/Unlabelled/._3B PA.tif
- Figure 3-source data/Labelled/Figure 3-source data 2.tif
- __MACOSX/Figure 3-source data/Labelled/._Figure 3-source data 2.tif
- Figure 3-source data/Labelled/Figure 3-source data 1.tif
- __MACOSX/Figure 3-source data/Labelled/._Figure 3-source data 1.tif
