# Supplementary material for: Antisense, but not sense, repeat expanded RNAs activate PKR/eIF2α-dependent ISR in C9ORF72 FTD/ALS
Source: eLife. 2023 Apr 19;12:e85902. doi: 10.7554/eLife.85902 (PMC10188109; doi:10.7554/eLife.85902)
Supplement: Figure 3—source data 2. [file elife-85902-fig3-data2.zip]

Archive with 22 entries (19 files):
- Figure 3-figure supplement 1-source data_/
- __MACOSX/._Figure 3-figure supplement 1-source data_
- Figure 3-figure supplement 1-source data_/Unlabelled/
- Figure 3-figure supplement 1-source data_/.DS_Store
- __MACOSX/Figure 3-figure supplement 1-source data_/._.DS_Store
- Figure 3-figure supplement 1-source data_/Quantification of Fig 3-supplement 1-B, G, H.xlsx
- __MACOSX/Figure 3-figure supplement 1-source data_/._Quantification of Fig 3-supplement 1-B, G, H.xlsx
- Figure 3-figure supplement 1-source data_/Labelled/
- Figure 3-figure supplement 1-source data_/Unlabelled/D PR.tif
- __MACOSX/Figure 3-figure supplement 1-source data_/Unlabelled/._D PR.tif
- Figure 3-figure supplement 1-source data_/Unlabelled/F PKR.tif
- __MACOSX/Figure 3-figure supplement 1-source data_/Unlabelled/._F PKR.tif
- Figure 3-figure supplement 1-source data_/Unlabelled/F ACTIN.tif
- __MACOSX/Figure 3-figure supplement 1-source data_/Unlabelled/._F ACTIN.tif
- Figure 3-figure supplement 1-source data_/Unlabelled/D GAPDH.tif
- __MACOSX/Figure 3-figure supplement 1-source data_/Unlabelled/._D GAPDH.tif
- Figure 3-figure supplement 1-source data_/Unlabelled/D GP.tif
- __MACOSX/Figure 3-figure supplement 1-source data_/Unlabelled/._D GP.tif
- Figure 3-figure supplement 1-source data_/Labelled/Figure 3-figure supplement 1-source data 2.tif
- __MACOSX/Figure 3-figure supplement 1-source data_/Labelled/._Figure 3-figure supplement 1-source data 2.tif
- Figure 3-figure supplement 1-source data_/Labelled/Figure 3-figure supplement 1-source data 1.tif
- __MACOSX/Figure 3-figure supplement 1-source data_/Labelled/._Figure 3-figure supplement 1-source data 1.tif
