# Supplementary material for: Antisense, but not sense, repeat expanded RNAs activate PKR/eIF2α-dependent ISR in C9ORF72 FTD/ALS
Source: eLife. 2023 Apr 19;12:e85902. doi: 10.7554/eLife.85902 (PMC10188109; doi:10.7554/eLife.85902)
Supplement: Figure 3—figure supplement 1—source data 2. [file elife-85902-fig3-figsupp1-data2.zip]

Archive with 16 entries (13 files):
- Figure 3-figure supplement 1-source data 2_ /
- __MACOSX/._Figure 3-figure supplement 1-source data 2_ 
- Figure 3-figure supplement 1-source data 2_ /Unlabelled/
- Figure 3-figure supplement 1-source data 2_ /.DS_Store
- __MACOSX/Figure 3-figure supplement 1-source data 2_ /._.DS_Store
- Figure 3-figure supplement 1-source data 2_ /Labelled/
- Figure 3-figure supplement 1-source data 2_ /Unlabelled/.DS_Store
- __MACOSX/Figure 3-figure supplement 1-source data 2_ /Unlabelled/._.DS_Store
- Figure 3-figure supplement 1-source data 2_ /Unlabelled/F PKR.tif
- __MACOSX/Figure 3-figure supplement 1-source data 2_ /Unlabelled/._F PKR.tif
- Figure 3-figure supplement 1-source data 2_ /Unlabelled/F ACTIN.tif
- __MACOSX/Figure 3-figure supplement 1-source data 2_ /Unlabelled/._F ACTIN.tif
- Figure 3-figure supplement 1-source data 2_ /Labelled/.DS_Store
- __MACOSX/Figure 3-figure supplement 1-source data 2_ /Labelled/._.DS_Store
- Figure 3-figure supplement 1-source data 2_ /Labelled/Figure 3-figure supplement 1-source data 2.png
- __MACOSX/Figure 3-figure supplement 1-source data 2_ /Labelled/._Figure 3-figure supplement 1-source data 2.png
