# Supplementary material for: Antisense, but not sense, repeat expanded RNAs activate PKR/eIF2α-dependent ISR in C9ORF72 FTD/ALS
Source: eLife. 2023 Apr 19;12:e85902. doi: 10.7554/eLife.85902 (PMC10188109; doi:10.7554/eLife.85902)
Supplement: Figure 4—source data 1. [file elife-85902-fig4-data1.zip]

Archive with 19 entries (16 files):
- Figure 4-source data/
- Figure 4-source data/Unlabelled/
- Figure 4-source data/.DS_Store
- __MACOSX/Figure 4-source data/._.DS_Store
- Figure 4-source data/Quantification of Fig4 B, C, F, G.xlsx
- __MACOSX/Figure 4-source data/._Quantification of Fig4 B, C, F, G.xlsx
- Figure 4-source data/Labelled/
- Figure 4-source data/Unlabelled/.DS_Store
- __MACOSX/Figure 4-source data/Unlabelled/._.DS_Store
- Figure 4-source data/Unlabelled/4D Peif2a.tif
- __MACOSX/Figure 4-source data/Unlabelled/._4D Peif2a.tif
- Figure 4-source data/Unlabelled/4D eif2a.tif
- __MACOSX/Figure 4-source data/Unlabelled/._4D eif2a.tif
- Figure 4-source data/Unlabelled/4D PKR.jpg
- __MACOSX/Figure 4-source data/Unlabelled/._4D PKR.jpg
- Figure 4-source data/Unlabelled/4D GAPDH.tif
- __MACOSX/Figure 4-source data/Unlabelled/._4D GAPDH.tif
- Figure 4-source data/Labelled/Figure 4-source data 1.tif
- __MACOSX/Figure 4-source data/Labelled/._Figure 4-source data 1.tif
