# Supplementary material for: Antisense, but not sense, repeat expanded RNAs activate PKR/eIF2α-dependent ISR in C9ORF72 FTD/ALS
Source: eLife. 2023 Apr 19;12:e85902. doi: 10.7554/eLife.85902 (PMC10188109; doi:10.7554/eLife.85902)
Supplement: Figure 5—source data 1. [file elife-85902-fig5-data1.zip]

Archive with 15 entries (12 files):
- Figure 5-source data/
- Figure 5-source data/Unlabelled/
- Figure 5-source data/.DS_Store
- __MACOSX/Figure 5-source data/._.DS_Store
- Figure 5-source data/Labelled/
- Figure 5-source data/Quantification of Fig5 C.xlsx
- __MACOSX/Figure 5-source data/._Quantification of Fig5 C.xlsx
- Figure 5-source data/Unlabelled/6B pEIF2A.tif
- __MACOSX/Figure 5-source data/Unlabelled/._6B pEIF2A.tif
- Figure 5-source data/Unlabelled/6B GAPDH.tif
- __MACOSX/Figure 5-source data/Unlabelled/._6B GAPDH.tif
- Figure 5-source data/Unlabelled/6B EIF2A.tif
- __MACOSX/Figure 5-source data/Unlabelled/._6B EIF2A.tif
- Figure 5-source data/Labelled/Figure 5-source data 1.tif
- __MACOSX/Figure 5-source data/Labelled/._Figure 5-source data 1.tif
