# Supplementary material for: Antisense, but not sense, repeat expanded RNAs activate PKR/eIF2α-dependent ISR in C9ORF72 FTD/ALS
Source: eLife. 2023 Apr 19;12:e85902. doi: 10.7554/eLife.85902 (PMC10188109; doi:10.7554/eLife.85902)
Supplement: Figure 5—source data 1. [file elife-85902-fig5-data1.zip › Figure 5-source data/Quantification of Fig5 C.xlsx]

## Sheet: Sheet1
		Fig 5C
		peIF2a
		Control	C9ALS/FTD
		0.983	1.1171
		0.4498	1.0804
		0.3573	0.8204
		0.5818	1.5435
		0.2419	2.19786
		0.37299	1.42853
