# Supplementary material for: Antisense, but not sense, repeat expanded RNAs activate PKR/eIF2α-dependent ISR in C9ORF72 FTD/ALS
Source: eLife. 2023 Apr 19;12:e85902. doi: 10.7554/eLife.85902 (PMC10188109; doi:10.7554/eLife.85902)
Supplement: Figure 5—figure supplement 1—source data 1. [file elife-85902-fig5-figsupp1-data1.zip]

Archive with 17 entries (14 files):
- Figure 5-figure supplement 1-source data/
- Figure 5-figure supplement 1-source data/Unlabelled/
- Figure 5-figure supplement 1-source data/.DS_Store
- __MACOSX/Figure 5-figure supplement 1-source data/._.DS_Store
- Figure 5-figure supplement 1-source data/Fig 5-figure supple 1.xlsx
- __MACOSX/Figure 5-figure supplement 1-source data/._Fig 5-figure supple 1.xlsx
- Figure 5-figure supplement 1-source data/Labelled/
- Figure 5-figure supplement 1-source data/Unlabelled/A phospho-PKR-high exposure_3.tif
- __MACOSX/Figure 5-figure supplement 1-source data/Unlabelled/._A phospho-PKR-high exposure_3.tif
- Figure 5-figure supplement 1-source data/Unlabelled/A eif2a_12.tif
- __MACOSX/Figure 5-figure supplement 1-source data/Unlabelled/._A eif2a_12.tif
- Figure 5-figure supplement 1-source data/Unlabelled/phospho-eif2a.tif
- __MACOSX/Figure 5-figure supplement 1-source data/Unlabelled/._phospho-eif2a.tif
- Figure 5-figure supplement 1-source data/Unlabelled/A Blot2-PKR.tif
- __MACOSX/Figure 5-figure supplement 1-source data/Unlabelled/._A Blot2-PKR.tif
- Figure 5-figure supplement 1-source data/Labelled/Figure 5-figure supplement 1-source data 1.tif
- __MACOSX/Figure 5-figure supplement 1-source data/Labelled/._Figure 5-figure supplement 1-source data 1.tif
