# Supplementary material for: Antisense, but not sense, repeat expanded RNAs activate PKR/eIF2α-dependent ISR in C9ORF72 FTD/ALS
Source: eLife. 2023 Apr 19;12:e85902. doi: 10.7554/eLife.85902 (PMC10188109; doi:10.7554/eLife.85902)
Supplement: Figure 6—source data 1. [file elife-85902-fig6-data1.zip]

Archive with 40 entries (37 files):
- Figure 6-source data/
- __MACOSX/._Figure 6-source data
- Figure 6-source data/Unlabelled/
- Figure 6-source data/.DS_Store
- __MACOSX/Figure 6-source data/._.DS_Store
- Figure 6-source data/Quantification of Fig6 D, F, H.xlsx
- __MACOSX/Figure 6-source data/._Quantification of Fig6 D, F, H.xlsx
- Figure 6-source data/Labelled/
- Figure 6-source data/Unlabelled/6A pPKR.tif
- __MACOSX/Figure 6-source data/Unlabelled/._6A pPKR.tif
- Figure 6-source data/Unlabelled/6E peif2a.tif
- __MACOSX/Figure 6-source data/Unlabelled/._6E peif2a.tif
- Figure 6-source data/Unlabelled/6A eif2a.tif
- __MACOSX/Figure 6-source data/Unlabelled/._6A eif2a.tif
- Figure 6-source data/Unlabelled/6E PKR.tif
- __MACOSX/Figure 6-source data/Unlabelled/._6E PKR.tif
- Figure 6-source data/Unlabelled/6A GAPDH.tif
- __MACOSX/Figure 6-source data/Unlabelled/._6A GAPDH.tif
- Figure 6-source data/Unlabelled/6A peif2a.tif
- __MACOSX/Figure 6-source data/Unlabelled/._6A peif2a.tif
- Figure 6-source data/Unlabelled/6A PKR.tif
- __MACOSX/Figure 6-source data/Unlabelled/._6A PKR.tif
- Figure 6-source data/Unlabelled/6E eif2a.tif
- __MACOSX/Figure 6-source data/Unlabelled/._6E eif2a.tif
- Figure 6-source data/Unlabelled/6C pPKR.tif
- __MACOSX/Figure 6-source data/Unlabelled/._6C pPKR.tif
- Figure 6-source data/Unlabelled/6C eif2a.tif
- __MACOSX/Figure 6-source data/Unlabelled/._6C eif2a.tif
- Figure 6-source data/Unlabelled/6C peif2a.tif
- __MACOSX/Figure 6-source data/Unlabelled/._6C peif2a.tif
- Figure 6-source data/Unlabelled/6E pPKR.tif
- __MACOSX/Figure 6-source data/Unlabelled/._6E pPKR.tif
- Figure 6-source data/Unlabelled/6C PKR.tif
- __MACOSX/Figure 6-source data/Unlabelled/._6C PKR.tif
- Figure 6-source data/Labelled/Figure 6-source data 1.tif
- __MACOSX/Figure 6-source data/Labelled/._Figure 6-source data 1.tif
- Figure 6-source data/Labelled/Figure 6-source data 2.tif
- __MACOSX/Figure 6-source data/Labelled/._Figure 6-source data 2.tif
- Figure 6-source data/Labelled/Figure 6-source data 3.tif
- __MACOSX/Figure 6-source data/Labelled/._Figure 6-source data 3.tif
