# Supplementary material for: Antisense, but not sense, repeat expanded RNAs activate PKR/eIF2α-dependent ISR in C9ORF72 FTD/ALS
Source: eLife. 2023 Apr 19;12:e85902. doi: 10.7554/eLife.85902 (PMC10188109; doi:10.7554/eLife.85902)
Supplement: Figure 6—source data 1. [file elife-85902-fig6-data1.zip › Figure 6-source data/Quantification of Fig6 D, F, H.xlsx]

## Sheet: Sheet1
	Fig 6D
	pPKR
	(G4C2)2	(G4C2)75	(G4C2)75 + SE ASO
	1	37.7399	39.6797
	1.3025	37.9317	40.6148
	1.2456	36.546	37.5674
	peIF2a
	(G4C2)2	(G4C2)75	(G4C2)75 + SE ASO
	1	14.0258	14.0503
	1	13.4952	13.3257
	1	15.456	15.897
	Fig 6F
	pPKR
	(G4C2)75	(G4C2)75 + AS ASO1	(G4C2)75 + AS ASO2
	26.861	13.6504	8.09704
	30.8008	12.5559	8.4101
	31.944	13.7569	6.95809
	peIF2a
	(G4C2)75	(G4C2)75 + AS ASO1	(G4C2)75 + AS ASO2
	52.7107	18.5789	15.2282
	66.21	17.9611	12.0177
	55.5709	16.9664	13.677
	Fig 6H
	FMRP
	(G4C2)2	(G4C2)75	(G4C2)75+AS ASO2
	5.88235	57.3333	22.3333
	14	58	24
	8.9	66.4706	21.3333
	G3BP
	(G4C2)2	(G4C2)75	(G4C2)75+AS ASO2
	5.88235	53	21.7143
	13.3333	58.3103	24
	9.375	61.7778	24.4839
