# Supplementary material for: Antisense, but not sense, repeat expanded RNAs activate PKR/eIF2α-dependent ISR in C9ORF72 FTD/ALS
Source: eLife. 2023 Apr 19;12:e85902. doi: 10.7554/eLife.85902 (PMC10188109; doi:10.7554/eLife.85902)
Supplement: Figure 6—source data 2. [file elife-85902-fig6-data2.zip]

Archive with 19 entries (16 files):
- Figure 6-figure supplement 1-source data_/
- Figure 6-figure supplement 1-source data_/Unlabelled/
- Figure 6-figure supplement 1-source data_/.DS_Store
- __MACOSX/Figure 6-figure supplement 1-source data_/._.DS_Store
- Figure 6-figure supplement 1-source data_/Fig 6-figure supple 1.xlsx
- __MACOSX/Figure 6-figure supplement 1-source data_/._Fig 6-figure supple 1.xlsx
- Figure 6-figure supplement 1-source data_/Labelled/
- Figure 6-figure supplement 1-source data_/Unlabelled/F PKR.tif
- __MACOSX/Figure 6-figure supplement 1-source data_/Unlabelled/._F PKR.tif
- Figure 6-figure supplement 1-source data_/Unlabelled/F pPKR.tif
- __MACOSX/Figure 6-figure supplement 1-source data_/Unlabelled/._F pPKR.tif
- Figure 6-figure supplement 1-source data_/Unlabelled/F EIF2A.tif
- __MACOSX/Figure 6-figure supplement 1-source data_/Unlabelled/._F EIF2A.tif
- Figure 6-figure supplement 1-source data_/Unlabelled/F PEIF2A.tif
- __MACOSX/Figure 6-figure supplement 1-source data_/Unlabelled/._F PEIF2A.tif
- Figure 6-figure supplement 1-source data_/Unlabelled/F GAPDH.tif
- __MACOSX/Figure 6-figure supplement 1-source data_/Unlabelled/._F GAPDH.tif
- Figure 6-figure supplement 1-source data_/Labelled/Figure 6-figure supplement 1-source data 1.tif
- __MACOSX/Figure 6-figure supplement 1-source data_/Labelled/._Figure 6-figure supplement 1-source data 1.tif
