# Supplementary material for: Antisense, but not sense, repeat expanded RNAs activate PKR/eIF2α-dependent ISR in C9ORF72 FTD/ALS
Source: eLife. 2023 Apr 19;12:e85902. doi: 10.7554/eLife.85902 (PMC10188109; doi:10.7554/eLife.85902)
Supplement: Figure 6—source data 3. [file elife-85902-fig6-data3.zip]

Archive with 20 entries (17 files):
- Figure 6-source data 3/
- __MACOSX/._Figure 6-source data 3
- Figure 6-source data 3/Unlabelled/
- Figure 6-source data 3/.DS_Store
- __MACOSX/Figure 6-source data 3/._.DS_Store
- Figure 6-source data 3/Labelled/
- Figure 6-source data 3/Unlabelled/6E peif2a.tif
- __MACOSX/Figure 6-source data 3/Unlabelled/._6E peif2a.tif
- Figure 6-source data 3/Unlabelled/.DS_Store
- __MACOSX/Figure 6-source data 3/Unlabelled/._.DS_Store
- Figure 6-source data 3/Unlabelled/6E PKR.tif
- __MACOSX/Figure 6-source data 3/Unlabelled/._6E PKR.tif
- Figure 6-source data 3/Unlabelled/6E eif2a.tif
- __MACOSX/Figure 6-source data 3/Unlabelled/._6E eif2a.tif
- Figure 6-source data 3/Unlabelled/6E pPKR.tif
- __MACOSX/Figure 6-source data 3/Unlabelled/._6E pPKR.tif
- Figure 6-source data 3/Labelled/Figure 6-source data 3 labelled.tif
- __MACOSX/Figure 6-source data 3/Labelled/._Figure 6-source data 3 labelled.tif
- Figure 6-source data 3/Labelled/.DS_Store
- __MACOSX/Figure 6-source data 3/Labelled/._.DS_Store
