# Supplementary material for: Antisense, but not sense, repeat expanded RNAs activate PKR/eIF2α-dependent ISR in C9ORF72 FTD/ALS
Source: eLife. 2023 Apr 19;12:e85902. doi: 10.7554/eLife.85902 (PMC10188109; doi:10.7554/eLife.85902)
Supplement: Figure 7—figure supplement 1—source data 1. [file elife-85902-fig7-figsupp1-data1.zip]

Archive with 13 entries (10 files):
- Figure 7-supplement 1-source data/
- Figure 7-supplement 1-source data/Unlabelled/
- Figure 7-supplement 1-source data/.DS_Store
- __MACOSX/Figure 7-supplement 1-source data/._.DS_Store
- Figure 7-supplement 1-source data/Fig 7-figure supple 1.xlsx
- __MACOSX/Figure 7-supplement 1-source data/._Fig 7-figure supple 1.xlsx
- Figure 7-supplement 1-source data/Labelled_/
- Figure 7-supplement 1-source data/Unlabelled/PKR-left.tif
- __MACOSX/Figure 7-supplement 1-source data/Unlabelled/._PKR-left.tif
- Figure 7-supplement 1-source data/Unlabelled/GAPDH-left.tif
- __MACOSX/Figure 7-supplement 1-source data/Unlabelled/._GAPDH-left.tif
- Figure 7-supplement 1-source data/Labelled_/Figure 7-figure supplement 1-source data 1.tif
- __MACOSX/Figure 7-supplement 1-source data/Labelled_/._Figure 7-figure supplement 1-source data 1.tif
